# Supplementary material for: B Cells and IL-21-Producing Follicular Helper T Cells Cooperate to Determine the Dynamic Alterations of Premetastatic Tumor Draining Lymph Nodes of Breast Cancer
Source: Research (Wash D C). 2024 Mar 29;7:0346. doi: 10.34133/research.0346 (PMC10981934; doi:10.34133/research.0346)
Supplement: Supplementary 1 — Figs. S1 to S11 [file research.0346.f1.zip]

Archive with 12 entries (12 files):
- FigureS1.pdf
- FigureS10.jpg
- FigureS11.pdf
- FigureS2.jpg
- FigureS3.pdf
- FigureS4.pdf
- FigureS5.pdf
- FigureS6.pdf
- FigureS7.pdf
- FigureS8.pdf
- FigureS9 20240224.pdf
- Revised Supplementary Information.docx
